# Supplementary material for: Design Hybrid Porous Organic/Inorganic Polymers Containing Polyhedral Oligomeric Silsesquioxane/Pyrene/Anthracene Moieties as a High-Performance Electrode for Supercapacitor
Source: Int J Mol Sci. 2023 Jan 28;24(3):2501. doi: 10.3390/ijms24032501 (PMC9916954; doi:10.3390/ijms24032501)
Supplement: Supplementary file 1 [file ijms-24-02501-s001.zip]

Archive with 1 entries (1 files):
- ijms-2151827-supplementary.pdf
